# Supplementary material for: Thermodynamic Modeling of Solvent-Assisted Lipid Bilayer Formation Process
Source: Micromachines (Basel). 2022 Jan 15;13(1):134. doi: 10.3390/mi13010134 (PMC8777629; doi:10.3390/mi13010134)
Supplement: Supplementary file 1 [file micromachines-13-00134-s001.zip]

Archive with 1 entries (1 files):
- micromachines-1543939-supplementary.pdf
